# Supplementary material for: Involvement of ABA Responsive SVB Genes in the Regulation of Trichome Formation in Arabidopsis
Source: Int J Mol Sci. 2021 Jun 24;22(13):6790. doi: 10.3390/ijms22136790 (PMC8268597; doi:10.3390/ijms22136790)
Supplement: Supplementary file 1 [file ijms-22-06790-s001.zip]

Archive with 1 entries (1 files):
- ijms-1259360-supplementary.pdf
